# Supplementary material for: Evaluating lncRNA Expression Patterns during HIV-1 Treatment Interruption
Source: Int J Mol Sci. 2023 Jan 5;24(2):1031. doi: 10.3390/ijms24021031 (PMC9866393; doi:10.3390/ijms24021031)
Supplement: Supplementary file 1 [file ijms-24-01031-s001.zip]

Archive with 1 entries (1 files):
- ijms-2069543-supplementary.pdf
